# Supplementary material for: Extraction, Purification, and Elucidation of Six Ginkgol Homologs from Ginkgo biloba Sarcotesta and Evaluation of Their Anticancer Activities
Source: Molecules. 2022 Nov 11;27(22):7777. doi: 10.3390/molecules27227777 (PMC9699512; doi:10.3390/molecules27227777)
Supplement: Supplementary file 1 [file molecules-27-07777-s001.zip]

Archive with 1 entries (1 files):
- molecules-1970013-supplementary.pdf
